# Supplementary material for: Isolation and Identification of a Novel Phlebovirus, Hedi Virus, from Sandflies Collected in China
Source: Viruses. 2021 Apr 27;13(5):772. doi: 10.3390/v13050772 (PMC8145316; doi:10.3390/v13050772)
Supplement: Supplementary file 1 [file viruses-13-00772-s001.zip]

Archive with 2 entries (2 files):
- Supplementary Materials 1.pdf
- Supplementary Materials 2.pdf
